# Supplementary material for: Financial Viability and Environmental Sustainability of Fecal Sludge Treatment with Pyrolysis Omni Processors
Source: ACS Environ Au. 2022 Jul 29;2(5):455–66. doi: 10.1021/acsenvironau.2c00022 (PMC9502014; doi:10.1021/acsenvironau.2c00022)
Supplement: Supplementary file 2 — vg2c00022_si_002.xlsx [file vg2c00022_si_002.xlsx]

## Sheet: Notes
Financial viability and environmental sustainability of fecal sludge treatment with pyrolysis Omni Processors
Rowles, L.S.; Morgan, V.L.; Li, Y.; Zhang, X.; Watabe, S.; Stephen, T.; Lohman, H.A.C.; DeSouza, D.; Hallowell, J.; Cusick, R.D.; Guest, J.S.
Table S2. Inputs for units used in the analysis

## Sheet: Index
SanUnit	Location in analysis	Description
_anaerobic_lagoon	Used for treatment of mixed excreta from pit latrines	Anaerobic and facultative lagoon treatment based on Trimmer et al. <https://doi.org/10.1021/acs.est.0c03296>
_carbonizer_base	Part of the Biogenic Refinery	Carbonizer base is where feedstock is continuously fed into the pyrolysis pot where it is exposed to high temperature pyrolysis. This process produces biochar and hot gases
_dryer_HHX	Used in combination with _hydronic_heat_exchanger	Hydronic heat exchanger is used for applications that require drying of the feedstock before the refinery is capable of processing the material
_drying_bed	Used for drying of solids post anarobic lagoon	Unplanted drying bed for solids based on Trimmer et al. <https://doi.org/10.1021/acs.est.0c03296>
_excretion	Used to estimate excreta generated into toilets	Estimation of N, P, K, and COD in urine and feces based on dietary intake for one person based on Trimmer et al. <https://doi.org/10.1021/acs.est.0c03296>
_grinder	Used for pretreatment of soilds from UDDTs before entering Biogenic Refinery	Grinder is used to break up solids
_housing_biogenic_refinery	Used to house the Biogenic Refinery	Housing for the biogenic refinery which is composed of the casing around the system, containers, and the concrete slab.
_hydronic_heat_exchanger	Used in combination with _dryer_HHX	Hydronic heat exchanger is used for applications that require drying of the feedstock before the refinery is capable of processing the material
_industrial_control_panel	Part of the Biogenic Refinery	Control box (industrial control panel) for the omni processor.
_ion_exchange_NH3	Used for nutrient recovery from liquid stream	Ion Exchange for N recovery from liquid stream
_liquid_treatment_bed	Used for treatment of liquid streams	For secondary treatment of liquid based on Trimmer et al. <https://doi.org/10.1021/acs.est.0c03296>
_oil_heat_exchanger	Generates electricity from heat	Oil heat exchanger utilizes an organic Rankin cycle to generate electricity
_pit_latrine	Used for collection of mixed excreta	Single pit latrine based on Trimmer et al. <https://doi.org/10.1021/acs.est.0c03296>
_pollution_control_device	Part of the Biogenic Refinery	Pollution Control Device’s primary responsibilities include pollution control and pre heating of the feedstock
_screw_press	Used for pretreatment of soilds from pit latrines before entering Biogenic Refinery	Screw Press is used for dewatering where sludge, conditioned with cationic polymer, is fed into the unit
_struvite_precipitation	Used for nutrient recovery from liquid stream	Struvite precipitation for P recovery from liquid stream as solid struvite
_toilet	Parent class assumptions for _uddt and _pit_latrine	Abstract class containing common parameters and design algorithms for toilets based on Trimmer et al. <https://doi.org/10.1021/acs.est.0c03296>
_trucking	Used for the conveyance from toilets	For transportation of materials with considerations on material loss based on Trimmer et al. <https://doi.org/10.1021/acs.est.0c03296>
_uddt	Used for collection of source seperated excreta	Urine-diverting dry toilet with liquid storage tank and dehydration vault for urine and feces storage, respectively, based on Trimmer et al. <https://doi.org/10.1021/acs.est.0c03296>

## Sheet: _anaerobic_lagoon
parameter	name (if diff)	unit	expected	low	high	distribution	references
COD_removal	COD_removal_anaerobic_lagoon	fraction of total COD	0.7	0.6	0.8	triangular	Lubigi, Mihelcic et al., 2009
COD_decay	COD_degradation_anaerobic_lagoon	fraction of retained COD	0.7	0.6	0.8	triangular	Leeds; Orner and Mihelcic, 2017
MCF_decay	MCF_anaerobic_lagoon	fraction of anaerobic conversion of degraded COD	0.8	0.8	1	triangular	IPCC, 2006
N_max_decay	N_max_denitrification_anaerobic_lagoon	fraction of N removal	0.8	0.7	0.9	triangular	Orner and Mihelcic, 2017
N2O_EF_decay	N2O_EF_anaerobic_lagoon	fraction of of degraded N emitted as N2O	0	0	0.001	uniform	IPCC, 2006
N_lagoon	number_anaerobic_lagoons	-	3			constant	Lubigi process diagram
lagoon_V	volume_anaerobic_lagoon	m3	4640			constant	Lubigi process diagram
lagoon_L	length_anaerobic_lagoon	m	65			constant	Lubigi process diagram
lagoon_W	width_anaerobic_lagoon	m	30			constant	Lubigi process diagram
liner_unit_mass	liner_mass	kg/m2	0.63	0.31	1.24	uniform	Colorado Lining International

## Sheet: _carbonizer_base
parameter	name (if diff)	unit	expected	low	high	distribution	references
loading_rate		kg TSS/hr	30			constant	manual
energy_required_to_dry_sludge		MJ/kg water	3.5	3.15	3.85	uniform	Tchobanoglous et al.
dry_feces_heat_of_combustion		MJ/kg dry	16.6	10.9	22.3	uniform	Gates Report on energy balance
pyrolysis_pot_cost_cb		USD	437.695	225.04	650.35	uniform	Pilot study
char_auger_motor_cost_cb		USD	286.35	249	323.7	uniform	Pilot study
fuel_auger_motor_cost_cb		USD	319.7	278	361.4	uniform	Pilot study
primary_air_blower_cost_cb		USD	193.2	168	218.4	uniform	Pilot study
thermocouple_cost_cb_pcd		USD	38.5	32	45	uniform	Pilot study
thermistor_cost_cb_pcd		USD	11.79	7.86	15.72	uniform	Pilot study
forced_air_fan_cost_cb		USD	622.5	415	830	uniform	Pilot study
airlock_motor_cost_cb		USD	218.5	190	247	uniform	Pilot study
inducer_fan_cost_cb		USD	375	250	500	uniform	Pilot study
biochar_collection_box_cost_cb		USD	275	250	300	uniform	https://www.alibaba.com/product-detail/2-M3-Steel-Skip-Bin-Stainless_1600100985567.html?spm=a2700.gallery_search_cps.normalList.45.5803288doSLA3f
drive_chain_cost_cb		USD	290.7			constant	https://www.grainger.com/search/power-transmission/power-transmission-chains-and-sprockets/roller-chains?sst=4&ts_optout=true&searchQuery=%2340+drive+chain
chain_guards_cost_cb		USD	208	143	273	uniform	https://www.grainger.com/product/5PCC6?cm_mmc=PPC:+Google+PLA&ef_id=CjwKCAiAi_D_BRApEiwASslbJ4xrZDuC3qyHSaYg_YAbKlREzxUj-1byLlOYeIW6el14Om0EfRTfEBoC1VwQAvD_BwE:G:s&s_kwcid=AL!2966!3!264955916378!!!g!437270349779!&gucid=N:N:PS:Paid:GGL:CSM-2295:4P7A1P:20501231
door_cost_cb		USD	437	276	598	uniform	https://www.grainger.com/product/6EJA9?cm_mmc=PPC:+Google+PLA&ef_id=CjwKCAiAi_D_BRApEiwASslbJ9ONdr_pWJzS-38WreiKIqjRmFR0CbulqwVwnFflKyr21Azs1EtNfBoChtcQAvD_BwE:G:s&s_kwcid=AL!2966!3!264955916048!!!g!502441189157!&gucid=N:N:PS:Paid:GGL:CSM-2295:4P7A1P:20501231
agitator_cost_cb		USD	548.355	403.76	692.95	uniform	https://www.grainger.com/product/38C890?cm_mmc=PPC:+Google+PLA&ef_id=CjwKCAiAi_D_BRApEiwASslbJ_IRw16dD0vgfEHQYkvnjeyN-kvmWyVfLsIjZK5jKYVa0dxK8wOE3hoCjtYQAvD_BwE:G:s&s_kwcid=AL!2966!3!264955916105!!!g!437575797294!&gucid=N:N:PS:Paid:GGL:CSM-2295:4P7A1P:20501231
combusion_chamber_cost_cb		USD	314.5	230	399	uniform	https://www.tractorsupply.com/tsc/product/us-stove-single-firebrick-3112783?store=2525&cm_mmc=feed-_-GoogleShopping-_-Product-_-3112783
sprayer_cost_cb		USD	22.325	7.65	37	uniform	https://www.grainger.com/product/1MDF9?cm_mmc=PPC:+Google+PLA&ef_id=CjwKCAiAi_D_BRApEiwASslbJ_mVrl6HfdnzeqnD1IbXjJpy0xUQ-ckr48pGhyTrqaL4P0iOOa3DDxoCU8UQAvD_BwE:G:s&s_kwcid=AL!2966!3!264955916312!!!g!438970240545!&gucid=N:N:PS:Paid:GGL:CSM-2295:4P7A1P:20501231
vent_cost_cb		USD	61.75	18	105.5	uniform	https://www.homedepot.com/p/Sunstone-15-in-x-0-125-in-x-4-5-in-Stainless-Steel-Venting-Panel-Vent-S/305117218
carbonizer_base_assembly_steel		kg	195.1			constant	Pilot study
carbonizer_base_assembly_stainless		kg	99.6			constant	Pilot study
carbonizer_base_squarebox_steel		kg	13			constant	Pilot study
carbonizer_base_squarebox_stainless		kg	78			constant	Pilot study
carbonizer_base_charbox_steel		kg	37			constant	Pilot study
carbonizer_base_charbox_stainless		kg	4.2			constant	Pilot study
biochar_production_rate		kg biochar / kg TS bio	0.18			constant	Technical Description
SO2_emissions		mg/Nm3	62.245	38.61	85.88	uniform	IWA28 Validation Test Report V12_to TT 27.03.2019 (1) (1).pdf
NOx_emissions		mg/Nm3	0			constant	IWA28 Validation Test Report V12_to TT 27.03.2019 (1) (1).pdf
CO_emissions		mg/Nm3	976.61	833.83	1119.39	uniform	IWA28 Validation Test Report V12_to TT 27.03.2019 (1) (1).pdf
Hg_emissions		mg/Nm3	0.005	0	0.01	uniform	IWA28 Validation Test Report V12_to TT 27.03.2019 (1) (1).pdf
Cd_emissions		mg/Nm3	0.02	0.01	0.03	uniform	IWA28 Validation Test Report V12_to TT 27.03.2019 (1) (1).pdf
As_emissions		mg/Nm3	0.015	0.01	0.02	uniform	IWA28 Validation Test Report V12_to TT 27.03.2019 (1) (1).pdf
Dioxin_Furans_emissions		ng/Nm3	0.32	0.24	0.4	uniform	IWA28 Validation Test Report V12_to TT 27.03.2019 (1) (1).pdf
cb_N2O_emissions		% of total N	0.015	0.0007	0.0295	uniform	Barton & Atwater
carbonizer_biochar_auger_power		kW	0.043			constant
carbonizer_fuel_auger_power		kW	0.043			constant
carbonizer_primary_air_blower_power		kW	0.021			constant
steel_cost		USD/kg	7.485	3.81	11.16	uniform	BOM
stainless_steel_cost		USD/kg	23.585	5.08	42.09	uniform	BOM
pyrolysis_pot_lifetime_cb		h	500			constant	Basline Data
char_auger_motor_lifetime_cb		h	10000			constant	Basline Data
fuel_auger_motor_lifetime_cb		h	10000			constant	Basline Data
primary_air_blower_lifetime_cb		y	3.5	0.5	5	uniform	*assumed
thermocouple_lifetime_cb_2pcd		y	1.5	1	2	uniform	Basline Data
thermistor_lifetime_cb_2pcd		y	3			constant	Basline Data
forced_air_fan_lifetime_cb		y	3.5	0.5	5	uniform	*assumed
airlock_motor_lifetime_cb		y	3.5	0.5	5	uniform	*assumed
inducer_fan_lifetime_cb		y	3.5	0.5	5	uniform	*assumed
service_team_replacegasket_cb		min / corrective maintenance	330	60	600	uniform	Maintenance Activity Schedule
service_team_replacedoor_cb		min / corrective maintenance	27.5	5	50	uniform	Maintenance Activity Schedule
service_team_replacechain_cb		min / corrective maintenance	110	20	200	uniform	Maintenance Activity Schedule
service_team_changefirepot_cb		min / corrective maintenance	660	120	1200	uniform	Maintenance Activity Schedule
service_team_replacecharaugers_cb		min / corrective maintenance	660	120	1200	uniform	Maintenance Activity Schedule
service_team_replacecatalyst_pcd		min / corrective maintenance	82.5	15	150	uniform	Maintenance Activity Schedule
service_team_replacebrick_pcd		min / corrective maintenance	82.5	15	150	uniform	Maintenance Activity Schedule
service_team_replacefuelauger_pcd		min / corrective maintenance	247.5	45	450	uniform	Maintenance Activity Schedule
service_team_replacewaterpump_hhx		min / corrective maintenance	165	30	300	uniform	Maintenance Activity Schedule
service_team_purgewaterloop_hhx		min / corrective maintenance	27.5	5	50	uniform	Maintenance Activity Schedule
service_team_replacecharmotor_cb		min / corrective maintenance	82.5	15	150	uniform	Maintenance Activity Schedule
service_team_replacefuelmotor_cb		min / corrective maintenance	82.5	15	150	uniform	Maintenance Activity Schedule
service_team_replaceblower_cb		min / corrective maintenance	82.5	15	150	uniform	Maintenance Activity Schedule
service_team_replacefan_cb		min / corrective maintenance	110	20	200	uniform	Maintenance Activity Schedule
service_team_replaceo2sensor_pcd		min / corrective maintenance	55	10	100	uniform	Maintenance Activity Schedule
service_team_replacepaddleswitch_cb		min / corrective maintenance	110	20	200	uniform	Maintenance Activity Schedule
service_team_replaceairlock_cb		min / corrective maintenance	82.5	15	150	uniform	Maintenance Activity Schedule
service_team_greasebearing_cb		min / month	5.5	1	10	uniform	Maintenance Activity Schedule
service_team_tighten_cb		min / month	27.5	5	50	uniform	Maintenance Activity Schedule
service_team_adjustdoor_cb		min / month	330	60	600	uniform	Maintenance Activity Schedule
service_team_adjustdoor_pcd		min / month	110	20	200	uniform	Maintenance Activity Schedule
service_team_adjustdoor_hhx		min / month	330	60	600	uniform	Maintenance Activity Schedule
frequency_corrective_maintenance		y / occurance	3.5	0.5	5	uniform	*assumed
service_team_wages		usd per cap per hr	6.05	3.37	10.35	triangular	https://www.salaryexpert.com/salary/job/utility-serviceman/india
biochar_calorific_value		MJ/kg dry	33.8	25.35	42.25	uniform	energy balance report from Yang 2017
pyrolysis_temp		C	888.604	880.47	896.738	triangular	energy balance report
pyrolysis_C_loss		fraction of total C	0.6	0.5	0.7	uniform	Krueger et al 2020
pyrolysis_N_loss		fraction of total N	0.8	0.7	0.9	uniform	Krueger et al 2020
pyrolysis_K_loss		fraction of total K	0.25	0.1	0.4	uniform	Krueger et al 2020
pyrolysis_P_loss		fraction of total P	0.25	0.1	0.4	uniform	Krueger et al 2020
N_to_NH3		fraction of N	0.03	0.01	0.04	uniform	Becidan et al 2007
N_to_HCNO		fraction of N	0.03	0.005	0.1	uniform	Becidan et al 2007
HCNO_to_NH3		fraction of HCNO	0.5	0.25	0.75	uniform	Becidan et al 2007
NH3_to_N2O		fraction of NH3	0.01	0	0.02	uniform	Becidan et al 2007
carbon_COD_ratio		g C*g COD-1	0.35	0.25	0.4	triangular

## Sheet: _drying_bed
parameter	name (if diff)	unit	expected	low	high	distribution	references
tau	retention_time_drying_bed	d	180	180	270	triangular	Lubigi (>6 months in uncovered drying beds)
sol_frac	final_solids_content_drying_bed	fraction	unplanted=0.35, planted=0.55	unplanted=0.3, planted=0.4	unplanted=0.4, planted=0.7	uniform	Lubigi; EAWAG, 2014
COD_max_decay	COD_degradation_drying_bed	fraction of total COD	0.7	0.6	0.8	triangular	Leeds; Orner and Mihelcic, 2017
MCF_decay	MCF_drying_bed	fraction of anaerobic conversion of degraded COD	0.2	0	0.3	triangular	IPCC, 2006
N_max_decay	N_max_denitrification_drying_bed	fraction of N removal	0.8	0.7	0.9	triangular	Orner and Mihelcic, 2017
N2O_EF_decay	N2O_EF_drying_bed	fraction of degraded N emitted as N2O	0.005	0	0.011	triangular	IPCC, 2006
N_bed	number_covered_drying_beds; number_uncovered_drying_beds; number_storage_beds; number_(un)planted_beds_alt	-	covered=19, uncovered=30, storage=19, planted=2			constant	covered', 'uncovered', and 'storage' for 'unplanted' type based on Lubigi process diagram; 'planted' based on CIDI
bed_L	covered_bed_length; uncovered_bed_length; (un)planted_bed_length_alt	m	covered=34, uncovered=31, storage=34, planted=22.345			constant	Lubigi process diagram; CIDI
bed_W	covered_bed_width; uncovered_bed_width; (un)planted_bed_width_alt	m	covered=7, uncovered=7, storage=7, planted=19.33			constant	Lubigi process diagram; CIDI
bed_H	drying_bed_wall_height; storage_wall_height; (un)planted_bed_wall_height_alt	m	covered=0.6, uncovered=0.6, storage=1.5, planted=0.6	covered=0.45, uncovered=0.45, storage=1.2, planted=0.45	covered=0.75, uncovered=0.75, storage=1.8, planted=0.75	uniform	Lubigi photos; CIDI
column_H	covered_column_height	m	2.75	2.5	3	uniform	Lubigi photos; CIDI
column_per_side	covered_columns_per_side	-	7			constant	Lubigi photos; CIDI
column_unit_mass	column_mass_per_meter	kg/m	30	23	37	uniform	Sandeep Steels
concrete_thickness	concrete_thickness	m	0.3	0.15	0.45	uniform	assumption
cover_slope		degree	20	10	30	uniform	assumption
cover_unit_mass	roof_mass	kg/m2	2.64	2.26	3.58	uniform	Home Depot

## Sheet: _dryer_HHX
parameter	name (if diff)	unit	expected	low	high	distribution	references
drying_energy_demand		kW	61.7	46.275	77.125	uniform	Meyers et al 2019
drying_CO2_emissions		% of total C	0.016	0	0.032	uniform	Trimmer et al 2020
drying_CH4_emissions		% of total C	0.0003	0	0.0006	uniform	Trimmer et al 2020
drying_NH3_emissions		% of total N	0.0026	0	0.0052	uniform	Trimmer et al 2020
NH3_to_N2O		% of NH3	0.01	0	0.02	uniform	Trimmer et al 2020
energy_required_to_dry_sludge		MJ/kg water	3.5	2.625	4.375	uniform	Tchobanoglous et al.
heat_transfer_coeff		MJ / (h m2 K)	0.018			constant	Meyers et al 2019
radiative_emissivity		none	1			constant	Meyers et al 2019
ambient_temp		C	25.6	25.14	26.06	uniform	Meyers et al 2019
water_air_hx_temp1		C	83.4			constant	Meyers et al 2019
water_air_hx_area1		m2	0.655368			constant	Meyers et al 2019
dryer_heat_transfer_coeff		MJ / (h m2 K)	17.28	3.96	30.6	uniform	Metcalf and Eddy pg 1840 Feed water heater
area_surface		m2	1.5			constant	Pilot Study
water_out_temp		C	81.7	76.3	87.1	uniform	Meyers et al 2019
feedstock_temp		C	35			constant	Pilot Study
carbon_COD_ratio		g C*g COD-1	0.35	0.25	0.4	triangular	Metcalf and Eddy

## Sheet: _excretion
parameter	name (if diff)	unit	expected	low	high	distribution	references
e_cal	caloric_intake	kcal/cap/d	2635	2371.5	2898.5	uniform	average for countries of interest (FAOSTAT, 2018), +/- 10fraction
p_veg	protein_vegetal_intake	g/cap/d	47.894	43.1046	52.6834	uniform	average for countries of interest (FAOSTAT, 2018), +/- 10fraction
p_anim	protein_animal_intake	g/cap/d	23.06	20.754	25.366	uniform	average for countries of interest (FAOSTAT, 2018), +/- 10fraction
N_prot	N_content_protein	fraction	0.13	0.13	0.19	uniform	Jonsson et al. (2004); FAO (2003)
P_prot_v	P_content_protein_vegetal	fraction	0.022	0.004	0.048	triangular	Jonsson et al. (2004); USDA (2016)
P_prot_a	P_content_protein_animal	fraction	0.011	0.002	0.032	triangular	Jonsson et al. (2004); USDA (2016)
K_cal	K_content_caloric_intake	g K/1000 kcal	1.2	1.1	1.5	uniform	Holbrook et al (1984); Kodama et al. (2005)
N_exc	N_excretion	fraction of intake	1	0.99	1	uniform	Rittman et al (2011); Richert et al. (2010)
P_exc	P_excretion	fraction of intake	1	0.99	1	uniform	Rittman et al (2011); Richert et al. (2010)
K_exc	K_excretion	fraction of intake	0.88	0.65	0.98	uniform	Holbrook et al (1984); Turban et al. (2008)
e_exc	energy_excretion	fraction of intake	0.06	0.02	0.1	uniform	Friedler et al (2013); McCarty et al (2011); Hall et al (2012)
N_ur	N_in_urine	fraction of total	0.88	0.74	0.93	triangular	Friedler et al. (2013); Rose et al. (2015)
P_ur	P_in_urine	fraction of total	0.61	0.33	0.75	triangular	Friedler et al. (2013); Rose et al. (2015)
K_ur	K_in_urine	fraction of total	0.74	0.53	0.93	triangular	Friedler et al. (2013); Rose et al. (2015)
e_fec	energy_in_feces	fraction of total	0.81	0.69	0.9	triangular	Friedler et al. (2013); Rose et al. (2015)
N_ur_NH3	N_reduced_inorganic_in_urine	fraction of total N in urine	0.85	0.75	0.9	uniform	Friedler et al. (2013); Rose et al. (2015); reduced inorganic N includes urea and ammonia
N_fec_NH3	N_reduced_inorganic_in_feces	fraction of total N in feces	0.2	0.16	0.24	uniform	Friedler et al. (2013); Orner and Mihelcic (2018); +/- 20fraction
ur_exc	urine_excretion	g/cap/d	1400	800	2500	triangular	Friedler et al. (2013); Rose et al. (2015)
fec_exc	feces_excretion	g/cap/d	250	75	520	triangular	expected value and range are for low-income countries, from Friedler et al. (2013); Rose et al. (2015)
ur_moi	urine_moisture_content	fraction	0.95	0.93	0.97	triangular	Friedler et al. (2013); Rose et al. (2015)
fec_moi	feces_moisture_content	fraction	0.85	0.76	0.88	triangular	expected value and range are for low-income countries, from Friedler et al. (2013); Rose et al. (2015)
Mg_ur	Mg_in_urine	g Mg/cap/d	0.2	0.12	0.21	uniform	Rose et al. (2015); Udert et al. (2003)
Mg_fec	Mg_in_feces	g Mg/cap/d	0.25	0.15	0.34	uniform	Rose et al. (2015)
Ca_ur	Ca_in_urine	g Ca/cap/d	0.28	0.057	0.5	uniform	Rose et al. (2015)
Ca_fec	Ca_in_feces	g Ca/cap/d	1.9	0.1	3.6	uniform	Rose et al. (2015)

## Sheet: _grinder
parameter	name (if diff)	unit	expected	low	high	distribution	references
grinder		usd	7000	3000	5000	uniform	Pilot study
grinder_steel		kg	150	125	175	uniform	https://www.alibaba.com/product-detail/Wholesale-price-Industrial-small-automatic-solid_60841954894.html?spm=a2700.details.0.0.383742a3XiskPr
grinder_electricity		kwh/kg	0.35	0.25	0.35	uniform	https://www.alibaba.com/product-detail/Wholesale-price-Industrial-small-automatic-solid_60841954894.html?spm=a2700.details.0.0.383742a3XiskPr

## Sheet: _housing_biogenic_refinery
parameter	name (if diff)	unit	expected	low	high	distribution	references
container20ft_cost		USD	2872.5	2700	3045	uniform	https://www.containerdiscounts.com/20-foot-shipping-container
container40ft_cost		USD	4053	4011	4095	uniform	https://www.containerdiscounts.com/20-foot-shipping-container
stainless_steel_housing		USD per m2	166.185	119.67	212.7	uniform	https://www.mscdirect.com/browse/tnpla/32004459?cid=ppc-google-New+-+Raw+Materials+-+PLA_sxRU4eYE2___164124449459_c_S&mkwid=sxRU4eYE2%7cdc&pcrid=164124449459&rd=k&product_id=32004459&pgrid=35979546206&ptaid=aud-1023917971169:pla-335830923837
concrete_cost		USD per m3	180.5	147.6	213.4	uniform	Trimmer et al. 2020
concrete_thickness		m	0.3	0.15	0.45	uniform	Trimmer et al. 2020
footprint		m2	45	36	54	uniform	2 to 3 times the system footprint

## Sheet: _hydronic_heat_exchanger
parameter	name (if diff)	unit	expected	low	high	distribution	references
heat_exchanger_hydronic_steel		kg	417.73	313.298	522.163	uniform	Pilot Study
heat_exchanger_hydronic_stainless		kg	68.7	51.525	85.875	uniform	Pilot Study
water_pump_power		kW	0.215	0.16125	0.26875	uniform	Pilot Study
hhx_inducer_fan_power		kW	0.065	0.04875	0.08125	uniform	Pilot Study
hhx_stack		USD	171.87	147.74	196	uniform	https://www.grainger.com/product/45ZA30?cm_mmc=PPC:+Google+PLA&ef_id=CjwKCAiAi_D_BRApEiwASslbJ_o5FR37lzt3xNL1w48Uh5GjGizVYoFDEiXzoleONpgjNK-1Ri5IgRoCWNwQAvD_BwE:G:s&s_kwcid=AL!2966!3!264955915919!!!g!437257756459!&gucid=N:N:PS:Paid:GGL:CSM-2295:4P7A1P:20501231
hhx_stack_thermocouple		USD	38.5	32	45	uniform	Pilot Study
hhx_oxygen_sensor		USD	320.29	160.58	480	uniform	Pilot Study
hhx_inducer_fan		USD	375	250	500	uniform	Pilot Study
hhx_flow_meter		USD	246.775	192.15	301.4	uniform	https://www.grainger.com/product/1YEF7?cm_mmc=PPC:+Google+PLA&ef_id=CjwKCAiA_9r_BRBZEiwAHZ_v18zu3mofLg6kFHjeCHqMIfYjLc37WDVZshj6qL7HrPNycGfLHpR23hoC3OMQAvD_BwE:G:s&s_kwcid=AL!2966!3!281698275975!!!g!471329001584!&gucid=N:N:PS:Paid:GGL:CSM-2295:4P7A1P:20501231
hhx_pump		USD	792.25	576	1008.5	uniform	https://www.coleparmer.com/i/masterflex-mechanically-coupled-self-priming-centrifugal-pump-19-gpm-120-ft-304-ss-115-230-vac/7550571?PubID=UX&persist=true&ip=no
hhx_water_in_thermistor		USD	11.79	7.86	15.72	uniform	Pilot Study
hhx_water_out_thermistor		USD	11.79	7.86	15.72	uniform	Pilot Study
hhx_load_tank		USD	572	429	715	uniform	https://www.globalindustrial.com/p/motors/hydraulic-motors/hydraulic-reservoir/hydraulic-reservoir-w-intergral-brackets-smr30ss-30-gal-stainless-steel?infoParam.campaignId=T9F&adlclid=ADL-6e297a4c-8f23-4649-bc65-dc21efd50818
hhx_expansion_tank		USD	228.02	199	257.04	uniform	https://www.grainger.com/product/FLEXCON-Expansion-Tank-2P670
hhx_heat_exchanger		USD	1031.6	752.79	1310.4	uniform	https://www.grainger.com/category/hvac-and-refrigeration/heaters/hydronic-boilers-heaters/hydronic-duct-heating-cooling-coils?brandName=PRECISION+COILS&filters=brandName
hhx_values		USD	56.105	27.16	85.05	uniform	https://www.grainger.com/search/plumbing/plumbing-valves/shut-off-valves/ball-valves/manual-ball-valves?sst=4&ts_optout=true&searchQuery=value&categoryIndex=1
hhx_thermal_well		USD	75.065	57.82	92.31	uniform	https://www.grainger.com/search/hvac-and-refrigeration/hvac-controls-and-thermostats/immersion-wells?tv_optin=false&searchQuery=Thermal+Well&searchBar=true
hhx_hot_water_tank		USD	572	429	715	uniform	https://www.globalindustrial.com/p/motors/hydraulic-motors/hydraulic-reservoir/hydraulic-reservoir-w-intergral-brackets-smr30ss-30-gal-stainless-steel?infoParam.campaignId=T9F&adlclid=ADL-6e297a4c-8f23-4649-bc65-dc21efd50818
hhx_overflow_tank		USD	214.33	160.748	267.913	uniform	https://www.grainger.com/product/FLUKE-Fluid-Expansion-Overflow-Kit-54DD56
steel_cost		USD/kg	7.485	3.81	11.16	uniform	Pilot Study
stainless_steel_cost		USD/kg	23.585	5.08	42.09	uniform	Pilot Study
frequency_corrective_maintenance		y / occurance	3.5	0.5	5	uniform	*assumed
service_team_wages		usd per cap per hr	6.05	3.37	10.35	triangular	https://www.salaryexpert.com/salary/job/utility-serviceman/india	China 10.35, South Africa 4.3, India 3.37
service_team_adjustdoor_hhx		min / month	330	60	600	uniform	Pilot Study
service_team_replacewaterpump_hhx		min / corrective maintenance	165	30	300	uniform	Pilot Study
service_team_purgewaterloop_hhx		min / corrective maintenance	27.5	5	50	uniform	Pilot Study
hhx_temp		C	110.6	106.2	115	triangular	Meyers et al 2019
water_flowrate		L/min	13.8	7.24	20.36	triangular	Meyers et al 2019
water_out_temp		C	81.7	76.3	87.1	triangular	Meyers et al 2019
water_in_temp		C	36.3	28.63	43.97	triangular	Meyers et al 2019
water_density_kg_m_3		kg/m3	969			constant
water_heat_capacity_k_j_kg_k		KJ/(kg K)	3.85			constant
ambient_temp		C	25.6	25.14	26.06	uniform	Meyers et al 2019
water_r_pipe_k_k_w		K/kW	0.04			constant	Meyers et al 2019
water_r_insulation_k_k_w		K/kW	24.1			constant	Meyers et al 2019

[truncated: 11 more sheets: _industrial_control_panel, _ion_exchange_NH3, _liquid_treatment_bed, _oil_heat_exchanger, _pit_latrine, _pollution_control_device, _screw_press, _struvite_precipitation, _toilet, _trucking, _uddt]
